# Supplementary material for: From medicine price control to deregulation: assessing policy effects on insulin access in Pakistan’s private pharmacies
Source: PLoS One. 2026 Mar 20;21(3):e0337151. doi: 10.1371/journal.pone.0337151 (PMC13004324; doi:10.1371/journal.pone.0337151)
Supplement: S1 Dataset — (XLSX) [file pone.0337151.s006.xlsx]

## Sheet: Sheet1
City	Formulation type	Originator or Biosimilar	Insulin Category	Human/Analogue/Animal	Strength (IU/ml)	Presentation	Pre-Unit Price (PKR)	Post-Unit price (PKR)
Lahore	Regular	biosimilar	short-acting	Human insulin	100IU/ml	Vial	900	900
Lahore	Regular	Originator	short-acting	Human insulin	100IU/ml	Vial	1035	1267
Lahore	regular	Originator	short-acting	Human insulin	100IU/ml	Vial	916	916
Lahore	Lispro	Originator	rapid-acting	analogue insulin	100IU/ml	Cartridge	1124	1388
Lahore	Lispro	Originator	rapid-acting	analogue insulin	100IU/ml	Vial	2030	2678
Lahore	Aspart	Originator	rapid-acting	analogue insulin	100IU/ml	Prefilled pen	1334.4	1601
Lahore	glulisine	Originator	rapid-acting	analogue insulin	100IU/ml	cartridge	1060	1209
Lahore	Isophane	Originator	intermeidate-acting	Human insulin	100IU/ml	Vial	975	1194
Lahore	Isophane	biosimilar	intermeidate-acting	Human insulin	100 IU/ml	Vial	900	900
Lahore	Isophane	biosimilar	intermeidate-acting	Human insulin	100IU/ml	Vial	916	916
Lahore	Detemir	Originator	long-acting	analogue insulin	100IU/ml	Prefilled pen	1470.2	1675
Lahore	Glargine	Originator	long-acting	analogue insulin	300IU/ML	Vial	4509.01	5500
Lahore	Glargine	Originator	long-acting	analogue insulin	100IU/ml	Prefilled pen	1415.23	1613
Lahore	Glargine	Originator	long-acting	analogue insulin	300IU/ML	Prefilled pen	1987.02	3040
Lahore	Glargine	biosimilar	long-acting	analogue insulin	100IU/ml	Prefilled pen	1092	1150
Lahore	Aspart and aspart protamine	Originator	mixed	analogue insulin	100IU/ml	Prefilled pen	1286.6	1543
Lahore	Aspart and aspart protamine	Originator	mixed	analogue insulin	100IU/ml	Prefilled pen	1286.6	1543
Lahore	Lispro	Originator	rapid-acting	analogue insulin	100IU/ml	Cartridge	1010.2	1386
Lahore	Lispro and lispro protamine	Originator	mixed	analogue insulin	100IU/ml	Cartridge	974	1439
Lahore	Insulin degludec , Insulin Aspart	Originator	mixed	analogue insulin	100IU/ml	Cartridge	2934.8	3344.76
Lahore	iso/reg 70/30	Originator	mixed	Human insulin	100IU/ml	Vial	914	1096
Lahore	iso/reg 70/30	Originator	mixed	Human insulin	100IU/ml	Vial	1241	1507
Lahore	iso/reg 70/30	biosimilar	mixed	Human insulin	100IU/ml	Vial	840	840
Lahore	regular	Originator	short-acting	Human insulin	100IU/ml	Vial	916	916.16
Lahore	Glargine	biosimilar	long-acting	analogue insulin	100IU/ml	Prefilled pen	1092	1150
Lahore	lispro	Originator	rapid-acting	analogue insulin	100IU/ml	Cartridge	1124	1666.39
Lahore	Lispro and lispro protamine	Originator	mixed	analogue insulin	100IU/ml	Prefilled pen	1284	2121.2
Lahore	Lispro	Originator	rapid-acting	analogue insulin	100IU/ml	Cartridge	1010.2	1386.6
Lahore	Lispro and lispro protamine	Originator	mixed	analogue insulin	100IU/ml	Prefilled pen	1284	1924.4
Lahore	Lispro and lispro protamine	Originator	mixed	analogue insulin	100IU/ml	Cartridge	974	1388.86
Lahore	Lispro and lispro protamine	Originator	mixed	analogue insulin	100IU/ml	Prefilled pen	1391	2060.4
Lahore	iso/reg 70/30	Originator	mixed	Human insulin	100IU/ml	vial	1241	1557.01
Lahore	iso/reg 70/30	Originator	mixed	Human insulin	100IU/ml	Vial	1241	1507
Lahore	Isophane	Originator	intermeidate-acting	Human insulin	100IU/ml	Vial	975	1194
Lahore	Regular	Originator	short-acting	Human insulin	100IU/ml	Vial	1035	1267
Lahore	iso/reg 70/30	biosimilar	mixed	Human insulin	100IU/ml	Vial	840	841.05
Lahore	Regular	biosimilar	short-acting	Human insulin	100IU/ml	Vial	900	900
Lahore	Isophane	biosimilar	intermeidate-acting	Human insulin	100IU/ml	Vial	916	916.14
Lahore	Isophane	biosimilar	intermeidate-acting	Human insulin	100IU/ml	Cartridge	363.726	391
Lahore	Glargine	Originator	long-acting	analogue insulin	100IU/ml	Prefilled pen	1415.23	1613.4
Lahore	iso/reg 70/30	Originator	mixed	Human insulin	100IU/ml	Vial	914	1096.83
Lahore	Aspart and aspart protamine	Originator	mixed	analogue insulin	100IU/ml	Prefilled pen	1286.6	1543.8
Lahore	Aspart and aspart protamine	Originator	mixed	analogue insulin	100IU/ml	Prefilled pen	1286.6	1543.94
Lahore	Aspart	Originator	rapid-acting	analogue insulin	100IU/ml	Prefilled pen	1334.4	1601.29
Lahore	Insulin degludec , Insulin Aspart	Originator	mixed	analogue insulin	100IU/ml	Cartridge	2934.8	3344.76
Lahore	Glargine	Originator	long-acting	analogue insulin	300IU/ML	Prefilled pen	1987.02	3040.22
Lahore	Lispro	Originator	rapid-acting	analogue insulin	100IU/ml	Cartridge	1124	1388
Lahore	Lispro	Originator	rapid-acting	analogue insulin	100IU/ml	Prefilled pen	1520	2121
Lahore	Lispro	Originator	rapid-acting	analogue insulin	100IU/ml	Cartridge	1010.2	1924
Lahore	Lispro and lispro protamine	Originator	mixed	analogue insulin	100IU/ml	Prefilled pen	1391	2060
Lahore	Lispro and lispro protamine	Originator	mixed	analogue insulin	100IU/ml	Cartridge	974	1439
Lahore	Regular	biosimilar	short-acting	Human insulin	100IU/ml	Vial	900	900
Lahore	Isophane	biosimilar	intermeidate-acting	Human insulin	100 IU/ml	Vial	900	900
Lahore	iso/reg 70/30	biosimilar	mixed	Human insulin	100IU/ml	Vial	840	840
Lahore	Isophane	Originator	intermeidate-acting	Human insulin	100IU/ml	Vial	975	1267
Lahore	Regular	Originator	short-acting	Human insulin	100IU/ml	Vial	1035	1267
Lahore	Regular	Originator	short-acting	Human insulin	100IU/ml	Vial	1035	1507
Lahore	Isophane	biosimilar	intermeidate-acting	Human insulin	100IU/ml	Vial	916	916
Lahore	iso/reg 70/30	Originator	mixed	Human insulin	100IU/ml	Vial	914	1069
Lahore	Aspart and aspart protamine	Originator	mixed	analogue insulin	100IU/ml	Prefilled pen	1286.6	1543.93
Lahore	Regular	Originator	short-acting	Human insulin	100IU/ml	Cartridge	557	557
Lahore	Glargine	biosimilar	long-acting	analogue insulin	100IU/ml	Prefilled pen	1092	1105
Lahore	Aspart and aspart protamine	Originator	mixed	analogue insulin	100IU/ml	Prefilled pen	1286.6	1543
Lahore	Aspart	Originator	rapid-acting	analogue insulin	100IU/ml	Prefilled pen	1334.4	1601
Lahore	Detemir	Originator	long-acting	analogue insulin	100IU/ml	Prefilled pen	1470.2	1675.8
Lahore	Glargine	Originator	long-acting	analogue insulin	100IU/ml	Prefilled pen	1415.23	1613
Lahore	regular	Originator	short-acting	Human insulin	100IU/ml	Vial	916	916
Lahore	regular	Originator	short-acting	Human insulin	100IU/ml	cartridge	391	391
Lahore	Glargine	Originator	long-acting	analogue insulin	300IU/ML	Prefilled pen	1987.02	3040
Lahore	regular	Originator	short-acting	Human insulin	100IU/ml	vial	916	916
Lahore	Aspart	Originator	rapid-acting	analogue insulin	100IU/ml	Prefilled pen	1334.4	1601
Lahore	Aspart and aspart protamine	Originator	mixed	analogue insulin	100IU/ml	Prefilled pen	1286.6	1544
Lahore	Aspart and aspart protamine	Originator	mixed	analogue insulin	100IU/ml	Prefilled pen	1286.6	1544
Lahore	Detemir	Originator	long-acting	analogue insulin	100IU/ml	Prefilled pen	1470.2	1601.2
Lahore	Insulin degludec , Insulin Aspart	Originator	mixed	analogue insulin	100IU/ml	cartridge	2934.8	3344.76
Lahore	Lispro and lispro protamine	Originator	mixed	analogue insulin	100IU/ml	Prefilled pen	1284	2121.2
Lahore	Lispro	Originator	rapid-acting	analogue insulin	100IU/ml	Cartridge	1010.2	1924
Lahore	Lispro and lispro protamine	Originator	mixed	analogue insulin	100IU/ml	cartridge	974	1439.6
Lahore	Regular	Originator	short-acting	Human insulin	100IU/ml	vial	1035	1267
Lahore	Isophane	Originator	intermeidate-acting	Human insulin	100IU/ml	Vial	975	1507
Lahore	glulisine	Originator	rapid-acting	analogue insulin	100IU/ml	cartridge	1060	1209
Lahore	iso/reg 70/30	Originator	mixed	Human insulin	100IU/ml	vial	1241	1507
Lahore	Isophane	Originator	intermeidate-acting	Human insulin	100IU/ml	Vial	975	1267
Lahore	Regular	Originator	short-acting	Human insulin	100IU/ml	vial	1035	1267
Lahore	iso/reg 70/30	Originator	mixed	Human insulin	100IU/ml	cartridge	395	475
Lahore	Lispro and lispro protamine	Originator	mixed	analogue insulin	100IU/ml	Prefilled pen	1284	2121.2
Lahore	Glargine	Originator	long-acting	analogue insulin	100IU/ml	Prefilled pen	1415.23	1613.2
Lahore	Aspart	Originator	rapid-acting	analogue insulin	100IU/ml	Prefilled pen	1334.4	1613.2
Lahore	Aspart and aspart protamine	Originator	mixed	analogue insulin	100 IU/ml	Prefilled pen	1286.6	1613.2
Lahore	Isophane	biosimilar	intermeidate-acting	Human insulin	100IU/ml	Vial	916	916
Lahore	regular	Originator	short-acting	Human insulin	100IU/ml	Vial	916	916
Lahore	iso/reg 70/30	biosimilar	mixed	Human insulin	100IU/ml	Vial	840	840
Lahore	Isophane	biosimilar	intermeidate-acting	Human insulin	100 IU/ml	Vial	900	900
Lahore	Regular	biosimilar	short-acting	Human insulin	100IU/ml	Vial	900	900
Faisalabad	iso/reg 70/30	biosimilar	mixed	Human insulin	100IU/ml	Vial	840	840
Faisalabad	Isophane	biosimilar	intermeidate-acting	Human insulin	100 IU/ml	Vial	900	920
Faisalabad	Regular	biosimilar	short-acting	Human insulin	100IU/ml	Vial	900	900
Faisalabad	iso/reg 70/30	Originator	mixed	Human insulin	100IU/ml	Vial	1241	1507
Faisalabad	iso/reg 70/30	Originator	mixed	Human insulin	100IU/ml	Cartridge	500	557
Faisalabad	Isophane	Originator	intermeidate-acting	Human insulin	100IU/ml	Vial	975	1267
Faisalabad	Regular	Originator	short-acting	Human insulin	100IU/ml	Vial	1035	1267
Faisalabad	regular	Originator	short-acting	Human insulin	100IU/ml	Vial	916	916
Faisalabad	Isophane	biosimilar	intermeidate-acting	Human insulin	100IU/ml	Vial	916	916
Faisalabad	iso/reg 70/30	Originator	mixed	Human insulin	100IU/ml	cartridge	395	474.37
Faisalabad	iso/reg 70/30	Originator	mixed	Human insulin	100IU/ml	Vial	914	1096.8
Faisalabad	iso/reg 70/30	biosimilar	mixed	Human insulin	100IU/ml	Vial	840	840
Faisalabad	Isophane	biosimilar	intermeidate-acting	Human insulin	100 IU/ml	Vial	900	900
Faisalabad	Regular	biosimilar	short-acting	Human insulin	100IU/ml	Vial	900	900
Faisalabad	iso/reg 70/30	Originator	mixed	Human insulin	100IU/ml	Vial	1241	1507
Faisalabad	iso/reg 70/30	Originator	mixed	Human insulin	100IU/ml	Cartridge	500	530
Faisalabad	Isophane	Originator	intermeidate-acting	Human insulin	100IU/ml	Vial	975	1267
Faisalabad	Regular	Originator	short-acting	Human insulin	100IU/ml	Vial	1035	1267
Faisalabad	regular	Originator	short-acting	Human insulin	100IU/ml	Vial	916	916
Faisalabad	iso/reg 70/30	Originator	mixed	Human insulin	100IU/ml	cartridge	395	474.37
Faisalabad	iso/reg 70/30	Originator	mixed	Human insulin	100IU/ml	Vial	914	1267
Faisalabad	Aspart	Originator	rapid-acting	analogue insulin	100IU/ml	Prefilled pen	1334.4	1601.2
Faisalabad	Aspart and aspart protamine	Originator	mixed	analogue insulin	100IU/ml	Prefilled pen	1286.6	1543.94
Faisalabad	Aspart and aspart protamine	Originator	mixed	analogue insulin	100IU/ml	Prefilled pen	1286.6	1543.94
Faisalabad	Glargine	Originator	long-acting	analogue insulin	100IU/ml	Prefilled pen	1415.23	1613.2
Faisalabad	Lispro	Originator	rapid-acting	analogue insulin	100IU/ml	Vial	2030	2678
Faisalabad	Lispro	Originator	rapid-acting	analogue insulin	100IU/ml	Cartridge	1124	1319.2
Faisalabad	iso/reg 70/30	Originator	mixed	Human insulin	100IU/ml	Vial	1241	1507
Faisalabad	iso/reg 70/30	Originator	mixed	Human insulin	100IU/ml	Cartridge	500	557
Faisalabad	Isophane	Originator	intermeidate-acting	Human insulin	100IU/ml	Vial	975	1267
Faisalabad	regular	Originator	short-acting	Human insulin	100IU/ml	Vial	916	916
Faisalabad	iso/reg 70/30	Originator	mixed	Human insulin	100IU/ml	cartridge	395	474.37
Faisalabad	Aspart and aspart protamine	Originator	mixed	analogue insulin	100IU/ml	Prefilled pen	1286.6	1543.8
Faisalabad	Glargine	Originator	long-acting	analogue insulin	100IU/ml	Prefilled pen	1415.23	1613.2
Faisalabad	iso/reg 70/30	Originator	mixed	Human insulin	100IU/ml	Vial	1241	1507
Faisalabad	iso/reg 70/30	Originator	mixed	Human insulin	100IU/ml	Cartridge	500	557
Faisalabad	Isophane	Originator	intermeidate-acting	Human insulin	100IU/ml	Vial	975	1267
Faisalabad	Regular	Originator	short-acting	Human insulin	100IU/ml	Vial	1035	1267
Faisalabad	regular	Originator	short-acting	Human insulin	100IU/ml	Vial	916	916
Faisalabad	Isophane	biosimilar	intermeidate-acting	Human insulin	100IU/ml	Vial	916	916.14
Faisalabad	Isophane	biosimilar	intermeidate-acting	Human insulin	100IU/ml	Cartridge	363.726	391
Faisalabad	iso/reg 70/30	Originator	mixed	Human insulin	100IU/ml	cartridge	395	474.37
Faisalabad	iso/reg 70/30	Originator	mixed	Human insulin	100IU/ml	Vial	914	1096.8
Faisalabad	Aspart and aspart protamine	Originator	mixed	analogue insulin	100IU/ml	Prefilled pen	1286.6	1543.92
Faisalabad	Aspart and aspart protamine	Originator	mixed	analogue insulin	100IU/ml	Prefilled pen	1286.6	1543.94
Faisalabad	Glargine	Originator	long-acting	analogue insulin	100IU/ml	Prefilled pen	1415.23	1613.2
Faisalabad	Glargine	Originator	long-acting	analogue insulin	100IU/ml	Vial	4509.01	4509.01
Faisalabad	Glargine	biosimilar	long-acting	analogue insulin	100IU/ml	Prefilled pen	1092	1150
Faisalabad	iso/reg 70/30	biosimilar	mixed	Human insulin	100IU/ml	Vial	840	840
Faisalabad	iso/reg 70/30	Originator	mixed	Human insulin	100IU/ml	Vial	1241	1507
Faisalabad	iso/reg 70/30	Originator	mixed	Human insulin	100IU/ml	Cartridge	500	557
Faisalabad	Isophane	Originator	intermeidate-acting	Human insulin	100IU/ml	Vial	975	1267
Faisalabad	Regular	Originator	short-acting	Human insulin	100IU/ml	Vial	1035	1267
Faisalabad	Lispro and lispro protamine	Originator	mixed	analogue insulin	100IU/ml	cartridge	974	1267
Faisalabad	Lispro	Originator	rapid-acting	analogue insulin	100IU/ml	Cartridge	1124	1267
Faisalabad	regular	Originator	short-acting	Human insulin	100IU/ml	Vial	916	916
Faisalabad	Isophane	biosimilar	intermeidate-acting	Human insulin	100IU/ml	Vial	916	916.14
Faisalabad	Isophane	biosimilar	intermeidate-acting	Human insulin	100IU/ml	Cartridge	363.726	391
Faisalabad	iso/reg 70/30	Originator	mixed	Human insulin	100IU/ml	cartridge	395	474.37
Faisalabad	iso/reg 70/30	Originator	mixed	Human insulin	100IU/ml	Vial	914	1096.8
Faisalabad	Aspart and aspart protamine	Originator	mixed	analogue insulin	100IU/ml	Prefilled pen	1286.6	1545.2
Faisalabad	Aspart and aspart protamine	Originator	mixed	analogue insulin	100IU/ml	Prefilled pen	1286.6	1543.94
Faisalabad	Glargine	Originator	long-acting	analogue insulin	100IU/ml	Prefilled pen	1415.23	1613.2
Faisalabad	Glargine	biosimilar	long-acting	analogue insulin	100IU/ml	Prefilled pen	1092	1150
Faisalabad	Detemir	Originator	long-acting	analogue insulin	100IU/ml	Prefilled pen	1470.2	1470.2
Faisalabad	Aspart	Originator	rapid-acting	analogue insulin	100IU/ml	Prefilled pen	1334.4	1602.6
Faisalabad	Glargine	Originator	long-acting	analogue insulin	300IU/ML	Prefilled pen	1987.02	3040
Faisalabad	Insulin degludec , Insulin Aspart	Originator	mixed	analogue insulin	100IU/ml	Cartridge	2934.8	3344.76
Peshawar	iso/reg 70/30	Originator	mixed	Human insulin	100IU/ml	Vial	1241	1500
Peshawar	iso/reg 70/30	biosimilar	mixed	Human insulin	100IU/ml	Vial	840	840
Peshawar	Aspart and aspart protamine	Originator	mixed	analogue insulin	100IU/ml	Prefilled pen	1286.6	1500
Peshawar	Glargine	Originator	long-acting	analogue insulin	100IU/ml	Prefilled pen	1415.23	1650
Peshawar	iso/reg 70/30	Originator	mixed	Human insulin	100IU/ml	Vial	914	1096.83
Peshawar	Isophane	Originator	intermeidate-acting	Human insulin	100IU/ml	Vial	975	1267
Peshawar	Regular	Originator	short-acting	Human insulin	100IU/ml	Vial	1035	1267
Peshawar	iso/reg 70/30	biosimilar	mixed	Human insulin	100IU/ml	Vial	840	840
Peshawar	iso/reg 70/30	Originator	mixed	Human insulin	100IU/ml	vial	1241	1507
Peshawar	Glargine	Originator	long-acting	analogue insulin	100IU/ml	Prefilled pen	1415.23	1613
Peshawar	Insulin degludec , Insulin Aspart	Originator	mixed	analogue insulin	100IU/ml	cartridge	2934.8	3344.76
Peshawar	Glargine	biosimilar	long-acting	analogue insulin	100IU/ml	Prefilled pen	1092	1150
Peshawar	Glargine	Originator	long-acting	analogue insulin	300IU/ML	Prefilled pen	1987.02	3040.22
Peshawar	iso/reg 70/30	Originator	mixed	Human insulin	100IU/ml	Vial	914	1096
Peshawar	regular	Originator	short-acting	Human insulin	100IU/ml	Vial	916	916
Peshawar	Aspart	Originator	rapid-acting	analogue insulin	100IU/ml	Prefilled pen	1334.4	1601
Peshawar	Detemir	Originator	long-acting	analogue insulin	100IU/ml	Prefilled pen	1470.2	1676
Peshawar	iso/reg 70/30	biosimilar	mixed	Human insulin	100IU/ml	Vial	840	840
Peshawar	Regular	biosimilar	short-acting	Human insulin	100IU/ml	Vial	900	900
Peshawar	Isophane	biosimilar	intermeidate-acting	Human insulin	100 IU/ml	Vial	900	900
Peshawar	iso/reg 70/30	Originator	mixed	Human insulin	100IU/ml	Vial	914	1097
Peshawar	iso/reg 70/30	Originator	mixed	Human insulin	100IU/ml	cartridge	395	475
Peshawar	regular	Originator	short-acting	Human insulin	100IU/ml	Vial	916	916
Peshawar	regular	Originator	short-acting	Human insulin	100IU/ml	cartridge	391	314
Peshawar	Aspart	Originator	rapid-acting	analogue insulin	100IU/ml	Prefilled pen	1334.4	1601.29
Peshawar	Aspart and aspart protamine	Originator	mixed	analogue insulin	100IU/ml	Prefilled pen	1286.6	1543.8
Peshawar	Aspart and aspart protamine	Originator	mixed	analogue insulin	100IU/ml	Prefilled pen	1286.6	1543.94
Peshawar	Glargine	Originator	long-acting	analogue insulin	100IU/ml	Prefilled pen	1415.23	1613.4
Peshawar	Glargine	Originator	long-acting	analogue insulin	100IU/ml	Vial	4509.01	5500
Peshawar	Glargine	Originator	long-acting	analogue insulin	100IU/ml	Prefilled pen	1415.23	1613.4
Peshawar		Originator	mixed	Human insulin	100IU/ml	Vial	914	1097
Peshawar	iso/reg 70/30	biosimilar	mixed	Human insulin	100IU/ml	Vial	840	840
Peshawar	Regular	biosimilar	short-acting	Human insulin	100IU/ml	Vial	900	900
Peshawar	Glargine	Originator	long-acting	analogue insulin	100IU/ml	Vial	4509.01	5500
Peshawar	Aspart	Originator	rapid-acting	analogue insulin	100IU/ml	Prefilled pen	1334.4	1601.29
Peshawar	Isophane	Originator	intermeidate-acting	Human insulin	100IU/ml	Vial	975	1267
Peshawar	Regular	Originator	short-acting	Human insulin	100IU/ml	Vial	1035	1267
Peshawar	regular	Originator	short-acting	Human insulin	100IU/ml	Vial	916	916.16
Peshawar	Glargine	biosimilar	long-acting	analogue insulin	100IU/ml	Prefilled pen	1092	1150
Peshawar	lispro	Originator	rapid-acting	analogue insulin	100IU/ml	Cartridge	1124	1666.39
Peshawar	Lispro and lispro protamine	Originator	mixed	analogue insulin	100IU/ml	Prefilled pen	1284	2121.2
Peshawar	Lispro	Originator	rapid-acting	analogue insulin	100IU/ml	Cartridge	1010.2	1386.6
Peshawar	Lispro and lispro protamine	Originator	mixed	analogue insulin	100IU/ml	Prefilled pen	1284	1924.4
Peshawar	Lispro and lispro protamine	Originator	mixed	analogue insulin	100IU/ml	Cartridge	974	1388.86
Peshawar	Lispro and lispro protamine	Originator	mixed	analogue insulin	100IU/ml	Prefilled pen	1391	2060.4
Peshawar	iso/reg 70/30	Originator	mixed	Human insulin	100IU/ml	Cartridge	500	557.01
Peshawar	iso/reg 70/30	Originator	mixed	Human insulin	100IU/ml	Vial	1241	1507
Peshawar	Isophane	Originator	intermeidate-acting	Human insulin	100IU/ml	Vial	975	1267
Peshawar	Regular	Originator	short-acting	Human insulin	100IU/ml	Vial	1035	1267
Peshawar	iso/reg 70/30	biosimilar	mixed	Human insulin	100IU/ml	Vial	840	841.05
Peshawar	Regular	biosimilar	short-acting	Human insulin	100IU/ml	Vial	900	900
Peshawar	Isophane	biosimilar	intermeidate-acting	Human insulin	100IU/ml	Vial	916	916.14
Peshawar	Isophane	biosimilar	intermeidate-acting	Human insulin	100IU/ml	Cartridge	363.726	391
Peshawar	Glargine	Originator	long-acting	analogue insulin	100IU/ml	Prefilled pen	1415.23	1613.4
Karachi	regular	Originator	short-acting	Human insulin	100IU/ml	Vial	916	916.16
Karachi	Glargine	biosimilar	long-acting	analogue insulin	100IU/ml	Prefilled pen	1092	1150
Karachi	lispro	Originator	rapid-acting	analogue insulin	100IU/ml	Cartridge	1124	1666.39
Karachi	Lispro and lispro protamine	Originator	mixed	analogue insulin	100IU/ml	Prefilled pen	1284	2121.2
Karachi	Lispro	Originator	rapid-acting	analogue insulin	100IU/ml	Cartridge	1010.2	1386.6
Karachi	Lispro and lispro protamine	Originator	mixed	analogue insulin	100IU/ml	Prefilled pen	1284	1924.4
Karachi	Lispro and lispro protamine	Originator	mixed	analogue insulin	100IU/ml	Cartridge	974	1388.86
Karachi	Lispro and lispro protamine	Originator	mixed	analogue insulin	100IU/ml	Prefilled pen	1391	2060.4
Karachi	iso/reg 70/30	Originator	mixed	Human insulin	100IU/ml	Cartridge	500	557.01
Karachi	iso/reg 70/30	Originator	mixed	Human insulin	100IU/ml	Vial	1241	1507
Karachi	Isophane	Originator	intermeidate-acting	Human insulin	100IU/ml	Vial	975	1267
Karachi	Regular	Originator	short-acting	Human insulin	100IU/ml	Vial	1035	1267
Karachi	iso/reg 70/30	biosimilar	mixed	Human insulin	100IU/ml	Vial	840	841.05
Karachi	Regular	biosimilar	short-acting	Human insulin	100IU/ml	Vial	900	900
Karachi	Isophane	biosimilar	intermeidate-acting	Human insulin	100IU/ml	Vial	916	916.14
Karachi	Isophane	biosimilar	intermeidate-acting	Human insulin	100IU/ml	Cartridge	363.726	391
Karachi	Glargine	Originator	long-acting	analogue insulin	100IU/ml	Prefilled pen	1415.23	1613.4
Karachi	iso/reg 70/30	Originator	mixed	Human insulin	100IU/ml	Vial	914	1096.83
Karachi	Aspart and aspart protamine	Originator	mixed	analogue insulin	100IU/ml	Prefilled pen	1286.6	1543.8
Karachi	Aspart and aspart protamine	Originator	mixed	analogue insulin	100IU/ml	Prefilled pen	1286.6	1543.94
Karachi	Aspart	Originator	rapid-acting	analogue insulin	100IU/ml	Prefilled pen	1334.4	1601.29
Karachi	Insulin degludec , Insulin Aspart	Originator	mixed	analogue insulin	100IU/ml	Cartridge	2934.8	3344.76
Karachi	Glargine	Originator	long-acting	analogue insulin	300IU/ML	Prefilled pen	1987.02	3040.22
Karachi	Aspart	Originator	rapid-acting	analogue insulin	100IU/ml	Prefilled pen	1334.4	1602.6
Karachi	Isophane	Originator	intermeidate-acting	Human insulin	100IU/ml	Vial	975	1267
Karachi	Glargine	Originator	long-acting	analogue insulin	100IU/ml	Prefilled pen	1415.23	1613.4
Karachi	Detemir	Originator	long-acting	analogue insulin	100IU/ml	Prefilled pen	1470.2	1526.38
Karachi	Regular	biosimilar	short-acting	Human insulin	100IU/ml	Vial	900	900
Karachi	iso/reg 70/30	Originator	mixed	Human insulin	100IU/ml	Vial	914	1096.83
Karachi	Isophane	biosimilar	intermeidate-acting	Human insulin	100IU/ml	vial	440	440
Karachi	iso/reg 70/30	biosimilar	mixed	Human insulin	100IU/ml	vial	538	670.8
Karachi	Isophane	biosimilar	intermeidate-acting	Human insulin	100 IU/ml	vial	900	900
Karachi	Regular	biosimilar	short-acting	Human insulin	100IU/ml	vial	900	900
Karachi	Aspart	Originator	rapid-acting	analogue insulin	100IU/ml	Prefilled pen	1334.4	1334.4
Karachi	Glargine	Originator	long-acting	analogue insulin	100IU/ml	Prefilled pen	1415.23	1433
Karachi	Glargine	Originator	long-acting	analogue insulin	300IU/ML	Prefilled pen	1987.02	2666.78
Karachi	Detemir	Originator	long-acting	analogue insulin	100IU/ml	Prefilled pen	1470.2	1592.2
Karachi	iso/reg 70/30	Originator	mixed	Human insulin	100IU/ml	VIAL	914	1096.8
Karachi	iso/reg 70/30	Originator	mixed	Human insulin	100IU/ml	VIAL	1241	1421.6
Karachi	Isophane	Originator	intermeidate-acting	Human insulin	100IU/ml	Vial	975	1267
Karachi	Regular	Originator	short-acting	Human insulin	100IU/ml	Vial	1035	1169.38
Karachi	iso/reg 70/30	Originator	mixed	Human insulin	100IU/ml	VIAL	1241	1421.6
Karachi	Isophane	biosimilar	intermeidate-acting	Human insulin	100 IU/ml	vial	900	900
Karachi	iso/reg 70/30	Originator	mixed	Human insulin	100IU/ml	Vial	914	1096.83
Karachi	Isophane	Originator	intermeidate-acting	Human insulin	100IU/ml	Vial	975	1267
Karachi	Aspart	Originator	rapid-acting	analogue insulin	100IU/ml	Prefilled pen	1334.4	1568.21
Karachi	Glargine	Originator	long-acting	analogue insulin	100IU/ml	Prefilled pen	1415.23	1439.61
Karachi	regular	Originator	short-acting	Human insulin	100IU/ml	Vial	916	916.16
Karachi	Glargine	biosimilar	long-acting	analogue insulin	100IU/ml	Prefilled pen	1092	1150
Karachi	lispro	Originator	rapid-acting	analogue insulin	100IU/ml	Cartridge	1124	1666.39
Karachi	Lispro and lispro protamine	Originator	mixed	analogue insulin	100IU/ml	Prefilled pen	1284	2121.2
Karachi	Lispro	Originator	rapid-acting	analogue insulin	100IU/ml	Cartridge	1010.2	1386.6
Karachi	iso/reg 70/30	Originator	mixed	Human insulin	100IU/ml	Cartridge	500	557.01
Karachi	iso/reg 70/30	Originator	mixed	Human insulin	100IU/ml	Vial	1241	1507
Karachi	Isophane	Originator	intermeidate-acting	Human insulin	100IU/ml	Vial	975	1267
Karachi	Regular	Originator	short-acting	Human insulin	100IU/ml	Vial	1035	1267
Karachi	iso/reg 70/30	biosimilar	mixed	Human insulin	100IU/ml	Vial	840	841.05
Karachi	Regular	biosimilar	short-acting	Human insulin	100IU/ml	Vial	900	900
Karachi	Isophane	biosimilar	intermeidate-acting	Human insulin	100IU/ml	Vial	916	916.14
Karachi	Isophane	biosimilar	intermeidate-acting	Human insulin	100IU/ml	Cartridge	363.726	391
Karachi	Glargine	Originator	long-acting	analogue insulin	100IU/ml	Prefilled pen	1415.23	1613.4
Karachi	iso/reg 70/30	Originator	mixed	Human insulin	100IU/ml	Vial	914	1096.83
Karachi	Aspart	Originator	rapid-acting	analogue insulin	100IU/ml	Prefilled pen	1334.4	1601.29
Quetta	iso/reg 70/30	biosimilar	mixed	Human insulin	100IU/ml	Vial	840	840
Quetta	Regular	biosimilar	short-acting	Human insulin	100IU/ml	vial	900	900
Quetta	Isophane	Originator	intermeidate-acting	Human insulin	100IU/ml	Vial	975	1267
Quetta	iso/reg 70/30	Originator	mixed	Human insulin	100IU/ml	Cartridge	500	557
Quetta	Glargine	biosimilar	long-acting	analogue insulin	100IU/ml	Prefilled pen	1092	1150
Quetta	Aspart	Originator	rapid-acting	analogue insulin	100IU/ml	Prefilled pen	1334.4	1601
Quetta	Detemir	Originator	long-acting	analogue insulin	100IU/ml	Prefilled pen	1470.2	1676
Quetta	glulisine	Originator	rapid-acting	analogue insulin	100IU/ml	cartridge	1060	1209
Quetta	iso/reg 70/30	Originator	mixed	Human insulin	100IU/ml	vial	914	1097
Quetta	Glargine	Originator	long-acting	analogue insulin	100IU/ml	Prefilled pen	1415.23	1617.2
Quetta	Glargine	Originator	long-acting	analogue insulin	100 IU/ml,	vial	4509.01	5500
Quetta	Insulin degludec , Insulin Aspart	Originator	mixed	analogue insulin	100IU/ml	Prefilled pen	2934.8	3520
Quetta	iso/reg 70/30	Originator	mixed	Human insulin	100IU/ml	Vial	1241	1507
Quetta	Glargine	Originator	long-acting	analogue insulin	100IU/ml	Prefilled pen	1415.23	1613
Quetta	Aspart	Originator	rapid-acting	analogue insulin	100IU/ml	Prefilled pen	1334.4	1601
Quetta	Detemir	Originator	long-acting	analogue insulin	100IU/ml	Prefilled pen	1470.2	1676
Quetta	glulisine	Originator	rapid-acting	analogue insulin	100IU/ml	cartridge	1060	1209
Quetta	iso/reg 70/30	Originator	mixed	Human insulin	100IU/ml	vial	914	1097
Quetta	iso/reg 70/30	Originator	mixed	Human insulin	100IU/ml	Cartridge	500	557
Quetta	iso/reg 70/30	biosimilar	mixed	Human insulin	100IU/ml	Vial	840	841.05
Quetta	Glargine	Originator	long-acting	analogue insulin	100IU/ml	Prefilled pen	1415.23	1613
Quetta	Lispro and lispro protamine	Originator	mixed	analogue insulin	100IU/ml	cartridge	974	1042
Quetta	Regular	biosimilar	short-acting	Human insulin	100IU/ml	vial	900	900
Quetta	iso/reg 70/30	Originator	mixed	Human insulin	100IU/ml	vial	1241	1507
Quetta	Glargine	Originator	long-acting	analogue insulin	100IU/ml	Prefilled pen	1415.23	1613
Islamabad	Lispro	Originator	rapid-acting	analogue insulin	100IU/ml	Cartridge	1124	1388.86
Islamabad	Lispro and lispro protamine	Originator	mixed	analogue insulin	100IU/ml	Prefilled pen	1284	2121.2
Islamabad	Glargine	biosimilar	long-acting	analogue insulin	100IU/ml	Prefilled pen	1092	1150
Islamabad	Glargine	biosimilar	long-acting	analogue insulin	100IU/ml	Prefilled pen	1092	1150
Islamabad	Lispro and lispro protamine	Originator	mixed	analogue insulin	100IU/ml	Cartridge	974	1439.6
Islamabad	Lispro and lispro protamine	Originator	mixed	analogue insulin	100IU/ml	Prefilled pen	1391	2060.4
Islamabad	Lispro	Originator	rapid-acting	analogue insulin	100IU/ml	Cartridge	1010.2	1386.6
Islamabad	Lispro and lispro protamine	Originator	mixed	analogue insulin	100IU/ml	Prefilled pen	1284	1924.4
Islamabad	Lispro	Originator	rapid-acting	analogue insulin	100IU/ml	Vial	2030	2678
Islamabad	Regular	Originator	short-acting	Human insulin	100IU/ml	Vial	1035	1267
Islamabad	iso/reg 70/30	Originator	mixed	Human insulin	100IU/ml	Vial	1241	1507
Islamabad	Isophane	Originator	intermeidate-acting	Human insulin	100IU/ml	Vial	975	1267
Islamabad	regular	Originator	short-acting	Human insulin	100IU/ml	Vial	916	916.16
Islamabad	iso/reg 70/30	Originator	mixed	Human insulin	100IU/ml	Vial	914	1096.83
Islamabad	Aspart and aspart protamine	Originator	mixed	analogue insulin	100IU/ml	Prefilled pen	1286.6	1543.8
Islamabad	Aspart and aspart protamine	Originator	mixed	analogue insulin	100IU/ml	Prefilled pen	1286.6	1543.94
Islamabad	Aspart	Originator	rapid-acting	analogue insulin	100IU/ml	Prefilled pen	1334.4	1601.29
Islamabad	Insulin degludec , Insulin Aspart	Originator	mixed	analogue insulin	100IU/ml	Cartridge	2934.8	3520
Islamabad	Glargine	Originator	long-acting	analogue insulin	300IU/ML	Prefilled pen	1987.02	3040.22
Islamabad	Isophane	Originator	intermeidate-acting	Human insulin	100IU/ml	Vial	975	1267
Islamabad	Regular	Originator	short-acting	Human insulin	100IU/ml	Vial	1035	1267
Islamabad	Lispro	Originator	rapid-acting	analogue insulin	100IU/ml	Vial	2030	2678
Islamabad	Lispro and lispro protamine	Originator	mixed	analogue insulin	100IU/ml	Prefilled pen	1284	1924.4
Islamabad	Lispro	Originator	rapid-acting	analogue insulin	100IU/ml	Cartridge	1010.2	1386.6
Islamabad	Lispro and lispro protamine	Originator	mixed	analogue insulin	100IU/ml	Prefilled pen	1391	2060.4
Islamabad	Lispro and lispro protamine	Originator	mixed	analogue insulin	100IU/ml	Cartridge	974	1439.6
Islamabad	Glargine	biosimilar	long-acting	analogue insulin	100IU/ml	Prefilled pen	1092	1150
Islamabad	Glargine	biosimilar	long-acting	analogue insulin	100IU/ml	Prefilled pen	1092	1150
Islamabad	Lispro and lispro protamine	Originator	mixed	analogue insulin	100IU/ml	Prefilled pen	1284	2121.2
Islamabad	Lispro	Originator	rapid-acting	analogue insulin	100IU/ml	Cartridge	1124	1388.6
Islamabad	Glargine	Originator	long-acting	analogue insulin	100IU/ml	Prefilled pen	1415.23	1613.4
Islamabad	Glargine	Originator	long-acting	analogue insulin	300IU/ML	Prefilled pen	1987.02	3040.22
Islamabad	Lispro	Originator	rapid-acting	analogue insulin	100IU/ml	Cartridge	1124	1388.6
Islamabad	Lispro and lispro protamine	Originator	mixed	analogue insulin	100IU/ml	Prefilled pen	1284	2121.2
Islamabad	Glargine	biosimilar	long-acting	analogue insulin	100IU/ml	Prefilled pen	1092	1150
Islamabad	Lispro and lispro protamine	Originator	mixed	analogue insulin	100IU/ml	Cartridge	974	1439.6
Islamabad	Lispro and lispro protamine	Originator	mixed	analogue insulin	100IU/ml	Prefilled pen	1391	2060.4
Islamabad	Lispro	Originator	rapid-acting	analogue insulin	100IU/ml	Vial	2030	2678
Islamabad	Regular	Originator	short-acting	Human insulin	100IU/ml	Vial	1035	1267
Islamabad	iso/reg 70/30	Originator	mixed	Human insulin	100IU/ml	Vial	1241	1507
Islamabad	Isophane	Originator	intermeidate-acting	Human insulin	100IU/ml	Vial	975	1267
Islamabad	Isophane	biosimilar	intermeidate-acting	Human insulin	100IU/ml	Vial	916	916.14
Islamabad	Isophane	biosimilar	intermeidate-acting	Human insulin	100IU/ml	Cartridge	363.726	391
Islamabad	Glargine	Originator	long-acting	analogue insulin	100IU/ml	Prefilled pen	1415.23	1613.4
Islamabad	iso/reg 70/30	Originator	mixed	Human insulin	100IU/ml	Vial	914	1096.83
Islamabad	Aspart and aspart protamine	Originator	mixed	analogue insulin	100IU/ml	Prefilled pen	1286.6	1543.8
Islamabad	Aspart and aspart protamine	Originator	mixed	analogue insulin	100IU/ml	Prefilled pen	1286.6	1543.94
Islamabad	Aspart	Originator	rapid-acting	analogue insulin	100IU/ml	Prefilled pen	1334.4	1601.29
Islamabad	Insulin degludec , Insulin Aspart	Originator	mixed	analogue insulin	100IU/ml	Cartridge	2934.8	3520
Islamabad	Lispro	Originator	rapid-acting	analogue insulin	100IU/ml	Cartridge	1124	1388.6
Islamabad	Lispro and lispro protamine	Originator	mixed	analogue insulin	100IU/ml	Prefilled pen	1284	2121.2
Islamabad	Glargine	biosimilar	long-acting	analogue insulin	100IU/ml	Prefilled pen	1092	1150
Islamabad	Lispro and lispro protamine	Originator	mixed	analogue insulin	100IU/ml	Cartridge	974	1439.6
Islamabad	Lispro	Originator	rapid-acting	analogue insulin	100IU/ml	Cartridge	1010.2	1386.6
Islamabad	Lispro and lispro protamine	Originator	mixed	analogue insulin	100IU/ml	Prefilled pen	1284	1924.4
Islamabad	Lispro	Originator	rapid-acting	analogue insulin	100IU/ml	Vial	2030	2678
Islamabad	Regular	Originator	short-acting	Human insulin	100IU/ml	Vial	1035	1267
Islamabad	iso/reg 70/30	Originator	mixed	Human insulin	100IU/ml	Vial	1241	1507
Islamabad	Isophane	Originator	intermeidate-acting	Human insulin	100IU/ml	Vial	975	1267
Islamabad	Glargine	Originator	long-acting	analogue insulin	300IU/ML	Prefilled pen	1987.02	3040.22
Islamabad	Isophane	Originator	intermeidate-acting	Human insulin	100IU/ml	Vial	975	1267
Islamabad	iso/reg 70/30	Originator	mixed	Human insulin	100IU/ml	Vial	1241	1507
Islamabad	Regular	Originator	short-acting	Human insulin	100IU/ml	Vial	1035	1267
Islamabad	Lispro	Originator	rapid-acting	analogue insulin	100IU/ml	Vial	2030	2678
Islamabad	Lispro and lispro protamine	Originator	mixed	analogue insulin	100IU/ml	Prefilled pen	1284	1924.4
Islamabad	Lispro	Originator	rapid-acting	analogue insulin	100IU/ml	Cartridge	1010.2	1386.6
Islamabad	Lispro and lispro protamine	Originator	mixed	analogue insulin	100IU/ml	Cartridge	974	1439.6
Islamabad	Glargine	biosimilar	long-acting	analogue insulin	100IU/ml	Prefilled pen	1092	1150
Islamabad	Lispro and lispro protamine	Originator	mixed	analogue insulin	100IU/ml	Prefilled pen	1284	2121.2
Islamabad	Lispro	Originator	rapid-acting	analogue insulin	100IU/ml	Cartridge	1124	1388.6
Islamabad	Glargine	biosimilar	long-acting	analogue insulin	100IU/ml	Prefilled pen	1092	1150
Islamabad	Isophane	biosimilar	intermeidate-acting	Human insulin	100IU/ml	Vial	916	916.14
Islamabad	Glargine	Originator	long-acting	analogue insulin	100IU/ml	Prefilled pen	1415.23	1613.4
Islamabad	iso/reg 70/30	Originator	mixed	Human insulin	100IU/ml	Vial	914	1096.83
Islamabad	Aspart and aspart protamine	Originator	mixed	analogue insulin	100IU/ml	Prefilled pen	1286.6	1543.8
Islamabad	Aspart and aspart protamine	Originator	mixed	analogue insulin	100IU/ml	Prefilled pen	1286.6	1543.94
